# Supplementary material for: Formation of multiple G-quadruplexes contributes toward BCR fragility associated with chronic myelogenous leukemia
Source: Nucleic Acids Res. 2025 Mar 20;53(6):gkaf167. doi: 10.1093/nar/gkaf167 (PMC11925732; doi:10.1093/nar/gkaf167)
Supplement: gkaf167_Supplemental_Files [file gkaf167_supplemental_files.zip]

Archive with 2 entries (2 files):
- SCR_BCRABL_SupplText_Figures.pdf
- Table S1v05R2.doc
